# Supplementary material for: Substituting Fishmeal with Poultry By-Product Meal Enhances Economic Efficiency in Rainbow Trout (Oncorhynchus mykiss) Farming
Source: Animals (Basel). 2025 Sep 17;15(18):2723. doi: 10.3390/ani15182723 (PMC12466695; doi:10.3390/ani15182723)
Supplement: Supplementary file 1 [file animals-15-02723-s001.zip]

Archive with 1 entries (1 files):
- animals-3583477-supplementary.pdf
